# Supplementary material for: Pectin modifications promote haustoria development in the parasitic plant Phtheirospermum japonicum
Source: Plant Physiol. 2023 Jun 13;194(1):229–42. doi: 10.1093/plphys/kiad343 (PMC10762509; doi:10.1093/plphys/kiad343)
Supplement: kiad343_Supplementary_Data [file kiad343_supplementary_data.zip]

Archive with 4 entries (4 files):
- Leso_Supplemental_tables.xlsx
- SupplementalFigureS1-6.pdf
- SupplementalMovieLengends.pdf
- SupplementalVideo1.avi
