# Supplementary material for: Pectin modifications promote haustoria development in the parasitic plant Phtheirospermum japonicum
Source: Plant Physiol. 2023 Jun 13;194(1):229–42. doi: 10.1093/plphys/kiad343 (PMC10762509; doi:10.1093/plphys/kiad343)
Supplement: kiad343_Supplementary_Data [file kiad343_supplementary_data.zip › Leso_Supplemental_tables.xlsx]

## Sheet: Supplemental Table 1
Supplemental Table 1: List of PjPME and PjPMEI genes identified through HMM search on P. japonicum proteome (columns A and B), and PjPME and PjPMEIs retained for downstream analyses after filtering for the conserved catalytic amino acids (columns D and E)
Gene IDs			Gene IDs
After HMM search			Used in downstream analyses
PjPMEs	PjPMEIs		PjPMEs	PjPMEIs
Pjv1_00003561	Pjv1_00008991		Pjv1_00003561	Pjv1_00008991
Pjv1_00003560	Pjv1_00008987		Pjv1_00003560	Pjv1_00008987
Pjv1_00001672	Pjv1_00022302		Pjv1_00001672	Pjv1_00022302
Pjv1_00003559	Pjv1_00010555		Pjv1_00003559	Pjv1_00010555
Pjv1_00023158	Pjv1_00006876		Pjv1_00023158	Pjv1_00006876
Pjv1_00013902	Pjv1_00008989		Pjv1_00013902	Pjv1_00008989
Pjv1_00025860	Pjv1_00023155		Pjv1_00025860	Pjv1_00023155
Pjv1_00017303	Pjv1_00017627		Pjv1_00017303	Pjv1_00017627
Pjv1_00006235	Pjv1_00025450		Pjv1_00006235	Pjv1_00025450
Pjv1_00000329	Pjv1_00003565		Pjv1_00000329	Pjv1_00003565
Pjv1_00000328	Pjv1_00024644		Pjv1_00000328	Pjv1_00024644
Pjv1_00009022	Pjv1_00012711		Pjv1_00009022	Pjv1_00012711
Pjv1_00017302	Pjv1_00021841		Pjv1_00017302	Pjv1_00021841
Pjv1_00028197	Pjv1_00015476		Pjv1_00028197	Pjv1_00015476
Pjv1_00015412	Pjv1_00007686		Pjv1_00015412	Pjv1_00007686
Pjv1_00008985	Pjv1_00022116		Pjv1_00008985	Pjv1_00022116
Pjv1_00028327	Pjv1_00022300		Pjv1_00028327	Pjv1_00022300
Pjv1_00025448	Pjv1_00029680		Pjv1_00025448	Pjv1_00029680
Pjv1_00015411	Pjv1_00024879		Pjv1_00015411	Pjv1_00024879
Pjv1_00025861	Pjv1_00024924		Pjv1_00025861	Pjv1_00024924
Pjv1_00022306	Pjv1_00029808		Pjv1_00022306	Pjv1_00029808
Pjv1_00025406	Pjv1_00002353		Pjv1_00025406	Pjv1_00002353
Pjv1_00025403	Pjv1_00017753		Pjv1_00025403	Pjv1_00017753
Pjv1_00025390	Pjv1_00018778		Pjv1_00025390	Pjv1_00018778
Pjv1_00017815	Pjv1_00024523		Pjv1_00017815	Pjv1_00024523
Pjv1_00028072	Pjv1_00001517		Pjv1_00028072	Pjv1_00001517
Pjv1_00003558	Pjv1_00016073		Pjv1_00003558	Pjv1_00016073
Pjv1_00025404	Pjv1_00029628		Pjv1_00025404	Pjv1_00029628
Pjv1_00017459	Pjv1_00020714		Pjv1_00017459	Pjv1_00020714
Pjv1_00026432	Pjv1_00025862		Pjv1_00026432	Pjv1_00025862
Pjv1_00026433	Pjv1_00017755		Pjv1_00026433	Pjv1_00017755
Pjv1_00013123	Pjv1_00017756		Pjv1_00013123	Pjv1_00017756
Pjv1_00025405	Pjv1_00024223		Pjv1_00025405	Pjv1_00024223
Pjv1_00023157	Pjv1_00004828		Pjv1_00004172	Pjv1_00004828
Pjv1_00015409	Pjv1_00024227		Pjv1_00025389	Pjv1_00024227
Pjv1_00002701	Pjv1_00023654		Pjv1_00017820	Pjv1_00023654
Pjv1_00004172	Pjv1_00008597		Pjv1_00003564	Pjv1_00008597
Pjv1_00025389	Pjv1_00008596		Pjv1_00028630	Pjv1_00008596
Pjv1_00017820	Pjv1_00024951		Pjv1_00028000	Pjv1_00024951
Pjv1_00003564	Pjv1_00027891		Pjv1_00006318	Pjv1_00027891
Pjv1_00028630	Pjv1_00027767		Pjv1_00013138	Pjv1_00027767
Pjv1_00028000	Pjv1_00012881		Pjv1_00022174	Pjv1_00012881
Pjv1_00006318	Pjv1_00027607		Pjv1_00013086	Pjv1_00027607
Pjv1_00013138	Pjv1_00026390		Pjv1_00021319	Pjv1_00026390
Pjv1_00022174	Pjv1_00020705		Pjv1_00006041	Pjv1_00020705
Pjv1_00013086	Pjv1_00016071		Pjv1_00009317	Pjv1_00016071
Pjv1_00021319	Pjv1_00028026		Pjv1_00029846	Pjv1_00028026
Pjv1_00006041	Pjv1_00008598		Pjv1_00016191	Pjv1_00008598
Pjv1_00009317	Pjv1_00027281		Pjv1_00018016	Pjv1_00027281
Pjv1_00029846	Pjv1_00001727		Pjv1_00029074	Pjv1_00001727
Pjv1_00016191	Pjv1_00026667		Pjv1_00028388	Pjv1_00026667
Pjv1_00018016	Pjv1_00019362		Pjv1_00002587	Pjv1_00019362
Pjv1_00029074	Pjv1_00023449		Pjv1_00005610	Pjv1_00023449
Pjv1_00028388	Pjv1_00015437		Pjv1_00011160	Pjv1_00015437
Pjv1_00002587	Pjv1_00024063		Pjv1_00016192	Pjv1_00024063
Pjv1_00005610	Pjv1_00024950		Pjv1_00028387	Pjv1_00024950
Pjv1_00011160	Pjv1_00008600		Pjv1_00029301	Pjv1_00008600
Pjv1_00016192	Pjv1_00021004		Pjv1_00005969	Pjv1_00021004
Pjv1_00028387	Pjv1_00007171		Pjv1_00002700	Pjv1_00007171
Pjv1_00025905	Pjv1_00027606		Pjv1_00012555	Pjv1_00027606
Pjv1_00028196	Pjv1_00006501			Pjv1_00006501
Pjv1_00029301	Pjv1_00024949			Pjv1_00024949
Pjv1_00005969
Pjv1_00028773
Pjv1_00002700
Pjv1_00011248
Pjv1_00017818
Pjv1_00012555
Pjv1_00005968
Pjv1_00015410
Pjv1_00002234
Pjv1_00020186
Pjv1_00022882

## Sheet: Supplemental Table 2
Supplemental Table 2: Accession numbers of P. japonicum genes mentioned in the text
Pj gene ID	Assigned name	GenBank	locus tag	accession
Pjv1_00022300	PjPMEI9	GFP97955	PHJA_001939600	BMAC01000508.1
Pjv1_00006876	PjPMEI6	GFP85586	PHJA_000702300	BMAC01000109.1
Pjv1_00025450	PjPMEI10	GFQ03144	PHJA_002458200	BMAC01000804.1
Pjv1_00025448	PjPME6	GFQ03142	PHJA_002458000	BMAC01000804.1
Pjv1_00026432	PjPME51	GFQ05784	PHJA_002722500	BMAC01001121.1
Pjv1_00003560	PjPME22	GFP82143	PHJA_000357600	BMAC01000038.1
Pjv1_00007213	PjWOX4	GFP83480	PHJA_000491400	BMAC01000064.1
Pjv1_00021052	PjCESA7	GFP99869	PHJA_002131000	BMAC01000593.1
Pjv1_00016141	PjHB8	GFP96706	PHJA_001814700	BMAC01000452.1
Pjv1_00004177	PjVND7	GFP81362	PHJA_000279500	BMAC01000029.1
Pjv1_00019704	PjXCP2	GFQ00248	PHJA_002168800	BMAC01000620.1

## Sheet: Supplemental Table 3
Supplemental Table 3: List of primers used
Gene name	Forward (5'-3')	Reverse (5'-3')	Purpose
PjPP2A	GGGGTCTTTCACCCTCACTC	CATGCGGAACCTCCTGTGTA	qPCR
PjPME6	GGCACAAGATGGTTCGGGTA	ACCTCCTTGTCCCACTCCTT	qPCR
PjPME22	GTTCAGGATGTGGGGAGTCG	GGACACGTTGGGAATGACCT	qPCR
PjPME51	ACCCTCCATCATGCGAAGAC	GGTCGTAAGGTTCAAGGCGA	qPCR
PjPMEI6	ACACATTACCGTGCCCTCTG	GGCTTCTCCTATCGTCACGG	qPCR
PjPMEI9	CGATCAACAACACGCAAGCA	AGCCCGATTTCTTCAGCTCC	qPCR
PjPMEI10	GGCTCAGTGCCAACAACAAG	AGATCCTCCATTTCGTCCGC	qPCR
PjPME6	tttGGTCTCaACCTTATTTTTCTTGTTTTGGGCC	tttGGTCTCaTGTTGCAAAAAGAATTAGAGTTTTTT	GreenGate Promoter cloning
PjPME22	tttGGTCTCaACCTTGGAAATAACTGTCAAACTTA	tttGGTCTCaTGTTGGAGAAATATTTTTTTTAAAGAATG	GreenGate Promoter cloning
PjPME51	tttGGTCTCaACCTTTCAAACTCAATTTTATGCGG	tttGGTCTCaTGTTTGTAATATTGAATATCAACTCATT	GreenGate Promoter cloning
PjPMEI6	tttGGTCTCaACCTTTAAACAAGTTTTCTCCTCC	tttGGTCTCaTGTTCTAGGACTAAGAAAAATAATATG	GreenGate Promoter cloning
PjPMEI9	tttGGTCTCaACCTTGATTTTTAAGTCTTAGAAC	tttGGTCTCaTGTTTTTTTTTTTAAATAATTTTTTTTTCT	GreenGate Promoter cloning
PjPMEI10	tttGGTCTCaACCTCGGTATGTGCATTGTCTAACCAATG	tttGGTCTCaTGTTCTTGTGTGTGCGCTTGTGTT	GreenGate Promoter cloning
PjPME6	tttGGTCTCaGGCTATGGATATTCATATACTATCTCTCT	tttGGTCTCaCTGACAGCCCAGAAGTAAAAGG	GreenGate CDS cloning
PjPME51	tttGGTCTCaGGCTATGGCGCATTTTTTCTCTCT	tttGGTCTCaCTGAATCGGCTTGAATGAAATTTTG	GreenGate CDS cloning
PjPMEI6	tttGGTCTCaGGCTATGGCTCGTGTTATCATATTG	tttGGTCTCaCTGAATCATTTACCAAGCATCTTGG	GreenGate CDS cloning
PjPMEI9	tttGGTCTCaGGCTATGTCACCTCTAATTATCTTCT	tttGGTCTCaCTGAGTTAGTCAACTTGTTGCAA	GreenGate CDS cloning
PjPMEI10	tttGGTCTCaGGCTATGAATTCATTAATAATTCTAACT	tttGGTCTCaCTGACTTTCCAAAATAAGTAGTGT	GreenGate CDS cloning
2xVenus-N7	tttGGTCTCaGGCTATGGTGAGCAAGGGCGAG	tttGGTCTCaCTGACTCTTCTTCTTGATCAGCTTCTG	GreenGate CDS cloning
